# Supplementary material for: Data for a comparative proteomic analysis of chloroplast biogenesis (clb) mutants
Source: Data Brief. 2014 Aug 12;1:15–8. doi: 10.1016/j.dib.2014.07.001 (PMC4459866; doi:10.1016/j.dib.2014.07.001)
Supplement: Supplementary file 2 — Supplementary Data [file mmc2.xlsx]

## Sheet: Hoja1
Table S1. Up-regulated, down-regulated and abundance inconsistent
proteins classification.
Gene ID	Abundance shift [Log2 (mutant/Wt)]*
	cla1-1	clb5	clb19	clb2
At1g67090	-2.01931	-2.71185	-3.84842	0
At1g13950	0.6746	1.97845	-0.478047	1.56947
At3g52960	8.74147	6.42626	8.46352	0
At3g16640	-0.143527	-0.0164881	-0.243494	-0.186413
At5g06290	-0.34645	-1.66838	-0.171953	0
At3g11630	-0.235378	-1.58496	0.126177	-2.14684
At5g20720	0.733113	-0.36257	0.851555	-1.07907
At1g06680	-3.80937	0	-2.98995	-0.805842
At1g19570	-0.0374747	0.222392	-1.19794	-0.208587
At3g01500	-2.09516	0	-1.11497	0.556025
At1g07890	0.6746	1.97845	-0.478047	1.56947
At2g37220	0.147041	-2.9573	-0.0632862	-2.47187
At3g50820	-1.60341	0.648907	-2.07333	0.457931
At2g37660	0.0242475	-0.647427	0.614543	0
At5g14740	-1.47256	-2.00308	-0.663991	-3.96655
At5g17710	-0.596103	-0.77444	-0.63005	0
At1g20020	-1.74487	-2.12338	-1.10292	0
At5g66190	-1.3823	-1.44531	-0.623309	0
At1g66430	-0.716207	0.266515	-0.408085	-0.649093
At1g09340	-2	-2.98185	-0.869153	0
At3g26650	-1.34104	-0.962525	0.211504	0
At4g04640	-2.63941	-2.47195	-2.15398	-1.74291
At3g04120	-0.810623	-0.0599821	-0.0131155	0.416669
At3g63140	-1.4166	-1.81915	-1.3552	0
At5g65670	-1.16439	0	-0.321928	-2.32193
At1g04410	0.981727	1.37826	0.826563	1.14886
At3g52930	0.673968	1.34792	0.252063	0.604503
At2g43750	-0.544321	-1.17509	0.394279	-0.428843
At4g38970	-0.618633	-2.14994	0.0827201	-2.27922
At2g21330	-0.979902	-4.26246	-0.381695	-4.0087
At1g35720	1.29501	2.85673	0.304855	2.76161
At1g79550	0.749457	0.601134	0.50127	1.17996
At2g39730	-0.284479	-0.561504	0.084213	-2.69552
At4g20360	0.438618	-1.13102	0.526584	-1.76507
At1g43670	-1.54137	-1.64829	-0.748815	-0.748815
At1g32060	-1.11036	-2.3388	0.294834	-3.39652
At5g35630	-0.577545	-2.01495	0.486371	-1.89332
At4g05390	-2.16993	-2.47805	-0.641546	-2.7829
At5g55220	-1.75097	-2.58496	0	0
At4g01050	-2.80735	0	-1.41143	0
At4g24280	0.705379	-0.972693	0.691221	-0.818887
At5g49910	-0.600593	-1.50043	-1.50043	-2
AtCg00120	-1.63346	0	-1.3953	-3.74894
At3g17390	0.382966	1.04637	0.0741818	0.429465
At3g09260	1.37471	2.65828	1.49945	2.06627
At1g50480	0.605282	0.693339	0.730813	1.58496
At1g29880	-0.160465	-0.662965	-0.341037	-1.11042
At3g48870	0.138976	-1.30581	0.124179	-1.43134
At1g62750	-1.02934	-2.97124	-0.99035	-2.46428
At3g56700	-3.57693	-2.0915	-0.76957	-2.39635
At5g02500	-0.673499	-0.411226	-1.59358	0
AtCg00490	-0.616309	-1.71465	-2.8493	-2.93824
AtCg00480	-0.291049	0	0.97904	0
At4g23670	0.6746	1.97845	-0.478047	1.56947
At3g16420	0.493539	1.87619	1.21968	1.52686
At1g16080	0.801774	1.09433	0.0384741	1.07595
At5g55190	0.857215	-0.76498	1.49333	-0.221468
At4g37930	-1.77444	-1.64155	-0.0374747	0
At4g35090	-0.0986843	0.329064	1.36654	0.771135
At3g22200	0.158698	0.639824	0.231947	1.4926
At5g17920	0.981966	1.0434	0.736069	0.324912
At2g26080	0	0.902703	0	0
At3g60750	-0.080253	-1.52827	0.40561	-0.0620292
At3g12580	1.455	0.791053	1.49581	1.54107
At3g15950	1.30066	4.07916	0.642448	4.17772
At1g42970	-0.458514	-1.32376	0.636643	-1.74802
At1g65930	1.06876	1.67994	1.08897	1.20645
At5g07440	1.12873	1.11103	1.90046	0.900464
At2g36530	-0.153555	0.087155	-0.64462	-0.52558
At5g08670	-0.334714	-0.170349	-0.438231	-0.306453
At1g64190	7.09803	7.34873	7.83289	0
At3g16400	1.26762	0.995398	0.460267	2.52236
At3g03250	-0.215978	0.0897302	0.00769439	-0.289507
At2g24200	2.03427	1.86942	1.79141	2.44422
At2g28000	0.874078	-0.912284	0.818997	0.266619
At1g77510	0.39689	0.5025	1.05889	0.693022
At3g19170	0.194816	-0.225292	0.844129	-0.620152
At1g22530	-0.629817	-0.932886	-0.304855	-0.379493
At1g78900	0.844012	0.573254	1.00623	0.19379
At3g25230	-1.34473	-0.353265	-0.891888	-1.06337
At3g16460	6.15178	8.30606	0	9.82607
At1g76030	0.944423	0.661198	0.863095	2.34876
At3g09440	1.12155	1.55017	0.742711	1.61327
At2g05710	-0.582426	0.336956	-0.179557	0.993958
At3g02090	0.347855	0.836193	0.252577	1.8101
Atmg01190	0.868143	1.4005	0.63183	1.24225
At1g59720	0.621002	1.49374	0.476362	1.09075
At3g16430	0	0	0	6.45779
At3g19160	4.20945	0	0	7.02459
At1g48090	0	0.328249	0	0.8547
At2g39310	5.68089	0	0	8.9969
At1g65840	3.83794	5.50462	0	6.00899
At5g04110	0.303798	0.668425	-0.0230501	1.02269
At4g34050	0.743199	1.00195	0.271469	1.40647
At1g71330	1.45066	1.50492	1.5455	2.34915
At3g16450	-0.886343	0.26566	-1.73434	0.2852
Down-regulated	Up-regulated	Abundance inconsistent
*The abundance of all proteins in each mutant analyzed was compared to
their respective abundance in wild-type (Wt) plants (Table 1).
