# Supplementary material for: Data for a comparative proteomic analysis of chloroplast biogenesis (clb) mutants
Source: Data Brief. 2014 Aug 12;1:15–8. doi: 10.1016/j.dib.2014.07.001 (PMC4459866; doi:10.1016/j.dib.2014.07.001)
Supplement: Supplementary file 3 — Supplementary Data [file mmc3.xlsx]

## Sheet: Hoja1
Table S2. Protein content of bins shown in Figure 5.
Bin number	Bin name	Gene ID	Short Description	Abundance shift [(Log 2 (mutant/Wt)]
				cla1-1	clb2	clb5	clb19
1.1	Major CHO metabolism.synthesis.sucrose.FBPase	At1g43670	fructose-1,6-bisphosphatase, putative / D-fructose-1,6-bisphosphate 1-phosphohydrolase, putative / FBPase, putative | chr1:16468044-16470500 FORWARD	-1.541	-0.749	-1.648	-0.749
2.1	Major CHO metabolism.degradation.sucrose.fructokinase	At1g66430	pfkB-type carbohydrate kinase family protein | chr1:24778271-24780629 FORWARD	-0.716	-0.649	0.267	-0.408
3.1	Redox.ascorbate and glutathione.ascorbate	At1g19570	Symbols: DHAR1, ATDHAR1 | DHAR1 (dehydroascorbate reductase); copper ion binding / glutathione dehydrogenase (ascorbate) | chr1:6773302-6774528 REVERSE	-0.037	-0.209	0.222	-1.198
4.1	PS.lightreaction.photosystem II.PSII polypeptide subunits	At3g50820	Symbols: PSBO2, PSBO-2, OEC33 | PSBO2 (PHOTOSYSTEM II SUBUNIT O-2); oxygen evolving/ poly(U) binding | chr3:18890876-18892426 REVERSE	-1.603	0.458	0.649	-2.073
4.2	PS.lightreaction.photosystem II.PSII polypeptide subunits	At1g06680	Symbols: PSBP-1, OEE2, PSII-P, OE23 | PSBP-1 (PHOTOSYSTEM II SUBUNIT P-1); poly(U) binding | chr1:2047825-2049418 FORWARD	-3.809	-0.806	0	-2.99
4.3	PS.lightreaction.ATP synthase.alpha subunit	Atcg00120	Symbols: ATPA | Encodes the ATPase α subunit, which is a subunit of ATP synthase and part of the CF1 portion which catalyzes the conversion of ADP to ATP using the proton motive force. This complex is located in the thylakoid membrane of the chloroplast. | chrC:9938-11461 REVERSE	-1.633	-3.749	0	-1.395
4.4	PS.lightreaction.ATP synthase.beta subunit	Atcg00480	Symbols: ATPB | chloroplast-encoded gene for beta subunit of ATP synthase | chrC:52660-54156 REVERSE	-0.291	0	0	0.979
4.5	PS.lightreaction.ATP synthase.gamma chain	At4g04640	Symbols: ATPC1 | ATPC1; enzyme regulator | chr4:2350498-2352018 REVERSE	-2.639	-1.743	-2.472	-2.154
4.6	PS.lightreaction.other electron carrier (ox/red).ferredoxin reductase	At1g20020	Symbols: ATLFNR2, FNR2 | FNR2 (FERREDOXIN-NADP(+)-OXIDOREDUCTASE 2); NADPH dehydrogenase/ oxidoreductase/ poly(U) binding | chr1:6942717-6945018 FORWARD	-1.745	0	-2.123	-1.103
4.7	PS.lightreaction.other electron carrier (ox/red).ferredoxin reductase	At5g66190	Symbols: ATLFNR1, FNR1 | FNR1 (FERREDOXIN-NADP(+)-OXIDOREDUCTASE 1); NADPH dehydrogenase/ electron transporter, transferring electrons within the cyclic and the non cyclic electron transport pathway of photosynthesis | chr5:26450964-26453199 REVERSE	-1.382	0	-1.445	-0.623
5.1	PS.calvin cyle.rubisco large subunit	Atcg00490	Symbols: RBCL | large subunit of RUBISCO. Protein is tyrosine-phosphorylated and its phosphorylation state is modulated in response to ABA in Arabidopsis thaliana seeds. | chrC:54958-56397 FORWARD	-0.616	-2.938	-1.715	-2.849
5.2	PS.calvin cyle.rubisco small subunit	At1g67090	Symbols: RBCS1A | RBCS1A (RIBULOSE BISPHOSPHATE CARBOXYLASE SMALL CHAIN 1A); copper ion binding / ribulose-bisphosphate carboxylase | chr1:25048158-25049424 REVERSE	-2.019	0	-2.712	-3.848
5.3	PS.calvin cyle.GAP	At1g42970	Symbols: GAPB | GAPB (GLYCERALDEHYDE-3-PHOSPHATE DEHYDROGENASE B SUBUNIT); glyceraldehyde-3-phosphate dehydrogenase (NADP+)/ glyceraldehyde-3-phosphate dehydrogenase | chr1:16127381-16129843 FORWARD	-0.459	-1.748	-1.324	0.637
5.4	PS.calvin cyle.GAP	At3g26650	Symbols: GAPA, GAPA-1 | GAPA (GLYCERALDEHYDE 3-PHOSPHATE DEHYDROGENASE A SUBUNIT); glyceraldehyde-3-phosphate dehydrogenase/ protein binding | chr3:9795071-9797045 FORWARD	-1.341	0	-0.963	0.212
5.5	PS.calvin cyle.aldolase	At2g21330	fructose-bisphosphate aldolase, putative | chr2:9128151-9130240 REVERSE	-0.98	-4.009	-4.262	-0.382
5.6	PS.calvin cyle.aldolase	At4g38970	fructose-bisphosphate aldolase, putative | chr4:18163496-18165762 REVERSE	-0.619	-2.279	-2.15	0.083
5.7	PS.calvin cyle.transketolase	At3g60750	transketolase, putative | chr3:22453719-22457152 FORWARD	-0.08	-0.062	-1.528	0.406
5.8	PS.calvin cyle.PRK	At1g32060	Symbols: PRK | PRK (PHOSPHORIBULOKINASE); ATP binding / phosphoribulokinase/ protein binding | chr1:11532533-11534639 FORWARD	-1.11	-3.397	-2.339	0.295
5.9	PS.calvin cyle.rubisco interacting	At2g28000	Symbols: CPN60A, CH-CPN60A, SLP | CPN60A (CHAPERONIN-60ALPHA); ATP binding / protein binding | chr2:11926449-11929389 FORWARD	0.874	0.267	-0.912	0.819
6.1	PS.photorespiration.glycine cleavage.P subunit	At2g26080	Symbols: AtGLDP2 | AtGLDP2 (Arabidopsis thaliana glycine decarboxylase P-protein 2); ATP binding / glycine dehydrogenase (decarboxylating) | chr2:11109003-11113828 REVERSE	0	0	0.903	0
7.1	Glycolysis.cytosolic branch.UGPase	At3g03250	Symbols: UGP | UGP (UDP-glucose pyrophosphorylase); UTP:glucose-1-phosphate uridylyltransferase/ nucleotidyltransferase | chr3:749390-754159 REVERSE	-0.216	-0.29	0.09	0.008
7.2	Glycolysis.cytosolic branch.glyceraldehyde 3-phosphate dehydrogenase (GAP-DH)	At3g04120	Symbols: GAPC, GAPC-1, GAPC1 | GAPC1 (GLYCERALDEHYDE-3-PHOSPHATE DEHYDROGENASE C SUBUNIT 1); glyceraldehyde-3-phosphate dehydrogenase (phosphorylating)/ glyceraldehyde-3-phosphate dehydrogenase | chr3:1080950-1083530 FORWARD	-0.811	0.417	-0.06	-0.013
7.3	Glycolysis.cytosolic branch.3-phosphoglycerate kinase (PGK)	At1g79550	Symbols: PGK | PGK (PHOSPHOGLYCERATE KINASE); phosphoglycerate kinase | chr1:29924023-29926442 REVERSE	0.749	1.18	0.601	0.501
7.4	Glycolysis.cytosolic branch.enolase	At2g36530	Symbols: LOS2 | LOS2; copper ion binding / phosphopyruvate hydratase | chr2:15320756-15323869 REVERSE	-0.154	-0.526	0.087	-0.645
7.5	Glycolysis.unclear/dually targeted.aldolase	At3g52930	fructose-bisphosphate aldolase, putative | chr3:19626748-19629073 REVERSE	0.674	0.605	1.348	0.252
8.1	OPP.oxidative PP.6-phosphogluconate dehydrogenase	At1g64190	6-phosphogluconate dehydrogenase family protein | chr1:23825328-23827136 REVERSE	7.098	0	7.349	7.833
9.1	OPP.non-reductive PP.transketolase	At3g60750	transketolase, putative | chr3:22453719-22457152 FORWARD	-0.08	-0.062	-1.528	0.406
10.1	OPP.electron transfer	At4g05390	Symbols: ATRFNR1 | ATRFNR1 (ROOT FNR 1); FAD binding / NADP or NADPH binding / electron carrier/ ferredoxin-NADP+ reductase/ oxidoreductase | chr4:2738715-2740655 REVERSE	-2.17	-2.783	-2.478	-0.642
11.1	Mitochondrial electron transport / ATP synthesis.F1-ATPase	Atmg01190	Symbols: ATP1 | ATPase subunit 1 | chrM:302166-303689 REVERSE	0.868	1.242	1.4	0.632
12.1	TCA / org. transformation.TCA.aconitase	At2g05710	aconitate hydratase, cytoplasmic, putative / citrate hydro-lyase/aconitase, putative | chr2:2141399-2146678 FORWARD	-0.582	0.994	0.337	-0.18
12.2	TCA / org. transformation.TCA.IDH	At1g65930	isocitrate dehydrogenase, putative / NADP+ isocitrate dehydrogenase, putative | chr1:24538886-24542129 FORWARD	1.069	1.206	1.68	1.089
13.1	TCA / org. transformation.other organic acid transformaitons.cyt MDH	At1g04410	malate dehydrogenase, cytosolic, putative | chr1:1189078-1191412 REVERSE	0.982	1.149	1.378	0.827
14.1	TCA / org. transformation.carbonic anhydrases	At5g14740	Symbols: CA2, CA18, BETA CA2 | CA2 (CARBONIC ANHYDRASE 2); carbonate dehydratase/ zinc ion binding | chr5:4757972-4762615 FORWARD	-1.473	-3.967	-2.003	-0.664
15.1	N-metabolism.N-degradation.glutamate dehydrogenase	At5g07440	Symbols: GDH2 | GDH2 (GLUTAMATE DEHYDROGENASE 2); ATP binding / glutamate dehydrogenase [NAD(P)+]/ glutamate dehydrogenase/ oxidoreductase | chr5:2355937-2358194 FORWARD	1.129	0.9	1.111	1.9
16.1	C1-metabolism	At2g26080	Symbols: AtGLDP2 | AtGLDP2 (Arabidopsis thaliana glycine decarboxylase P-protein 2); ATP binding / glycine dehydrogenase (decarboxylating) | chr2:11109003-11113828 REVERSE	0	0	0.903	0
16.2	C1-metabolism.glycine hydroxymethyltransferase	At4g37930	Symbols: SHM1, STM, SHMT1 | SHM1 (SERINE TRANSHYDROXYMETHYLTRANSFERASE 1); glycine hydroxymethyltransferase/ poly(U) binding | chr4:17831731-17834927 REVERSE	-1.774	0	-1.642	-0.037
16.3	C1-metabolism.formate-tetrahydrofolate ligase	At1g50480	Symbols: THFS | THFS (10-FORMYLTETRAHYDROFOLATE SYNTHETASE); ATP binding / copper ion binding / formate-tetrahydrofolate ligase | chr1:18701951-18704938 FORWARD	0.605	1.585	0.693	0.731
17.1	Amino acid metabolism.synthesis.serine-glycine-cysteine group.cysteine.OASTL	At2g43750	Symbols: OASB, ACS1, CPACS1, ATCS-B | OASB (O-ACETYLSERINE (THIOL) LYASE B); cysteine synthase | chr2:18129411-18132552 REVERSE	-0.544	-0.429	-1.175	0.394
18.1	Amino acid metabolism.synthesis.aspartate family.methionine	At5g17920	Symbols: ATCIMS, ATMETS, ATMS1 | ATMS1; 5-methyltetrahydropteroyltriglutamate-homocysteine S-methyltransferase/ copper ion binding / methionine synthase | chr5:5935038-5939487 FORWARD	0.982	0.325	1.043	0.736
19.1	Secondary metabolism.phenylpropanoids.lignin biosynthesis.CCoAOMT	At4g34050	caffeoyl-CoA 3-O-methyltransferase, putative | chr4:16310775-16312216 FORWARD	0.743	1.406	1.002	0.271
